# Supplementary material for: Network Topology Analysis of Post-Mortem Brain Microarrays Identifies More Alzheimer’s Related Genes and MicroRNAs and Points to Novel Routes for Fighting with the Disease
Source: PLoS One. 2016 Jan 19;11(1):e0144052. doi: 10.1371/journal.pone.0144052 (PMC4718516; doi:10.1371/journal.pone.0144052)
Supplement: S1 Table — (XLSX) [file pone.0144052.s002.xlsx]

## Sheet: SDEGs with p-values < 0.01
Entrez Gene ID	Gene Symbol	Gene Name	p-value
339803	LOC339803	hypothetical LOC339803	0.000101751
23316	CUX2	cut-like homeobox 2	0.000135215
64174	DPEP2	dipeptidase 2	0.000164636
1436	CSF1R	colony stimulating factor 1 receptor	0.000171984
10616	RBCK1	RanBP-type and C3HC4-type zinc finger containing 1	0.000200982
3956	LGALS1	lectin, galactoside-binding, soluble, 1	0.000307859
23432	GPR161	G protein-coupled receptor 161	0.000559823
147694	ZNF548	zinc finger protein 548	0.000617722
4521	NUDT1	nudix (nucleoside diphosphate linked moiety X)-type motif 1	0.000686292
11178	LZTS1	leucine zipper, putative tumor suppressor 1	0.000818086
10974	C10orf116	chromosome 10 open reading frame 116	0.000974525
4542	MYO1F	myosin IF	0.0010095
10220	GDF11	growth differentiation factor 11	0.00128536
1535	CYBA	cytochrome b-245, alpha polypeptide	0.00138322
23526	HMHA1	histocompatibility (minor) HA-1	0.0014226
29922	NME7	non-metastatic cells 7, protein expressed in (nucleoside-diphosphate kinase)	0.00151319
119710	C11orf74	chromosome 11 open reading frame 74	0.00161128
7305	TYROBP	TYRO protein tyrosine kinase binding protein	0.00162407
10643	IGF2BP3	insulin-like growth factor 2 mRNA binding protein 3	0.00170084
349152	DPY19L2P2	dpy-19-like 2 pseudogene 2 (C. elegans)	0.00179676
285780	LY86-AS1	LY86 antisense RNA 1 (non-protein coding)	0.00195421
57562	KIAA1377	KIAA1377	0.00195939
2170	FABP3	fatty acid binding protein 3, muscle and heart (mammary-derived growth inhibitor)	0.00207512
158696	LOC158696	hypothetical LOC158696	0.00216494
57121	LPAR5	lysophosphatidic acid receptor 5	0.00217941
55605	KIF21A	kinesin family member 21A	0.0021827
5699	PSMB10	proteasome (prosome, macropain) subunit, beta type, 10	0.00220673
26267	FBXO10	F-box protein 10	0.00233977
92105	INTS4	integrator complex subunit 4	0.00251331
55766	H2AFJ	H2A histone family, member J	0.00253192
9935	MAFB	v-maf musculoaponeurotic fibrosarcoma oncogene homolog B (avian)	0.00255994
9369	NRXN3	neurexin 3	0.00258254
338773	TMEM119	transmembrane protein 119	0.00272154
85377	MICALL1	MICAL-like 1	0.00272274
3109	HLA-DMB	major histocompatibility complex, class II, DM beta	0.00276959
5411	PNN	pinin, desmosome associated protein	0.00278643
131965	METTL6	methyltransferase like 6	0.00282892
5663	PSEN1	presenilin 1	0.0029433
127544	RNF19B	ring finger protein 19B	0.00297769
3360	HTR4	5-hydroxytryptamine (serotonin) receptor 4	0.00302959
116173	CMTM5	CKLF-like MARVEL transmembrane domain containing 5	0.00309089
100505518	LOC100505518	hypothetical LOC100505518	0.00309185
283455	KSR2	kinase suppressor of ras 2	0.00309916
50650	ARHGEF3	Rho guanine nucleotide exchange factor (GEF) 3	0.00311388
653188	GUSBP3	glucuronidase, beta pseudogene 3	0.0033105
1114	CHGB	chromogranin B (secretogranin 1)	0.00332443
144423	GLT1D1	glycosyltransferase 1 domain containing 1	0.00339433
64327	LMBR1	limb region 1 homolog (mouse)	0.00346502
653308	ASAH2B	N-acylsphingosine amidohydrolase (non-lysosomal ceramidase) 2B	0.0035528
4905	NSF	N-ethylmaleimide-sensitive factor	0.00359816
5100	PCDH8	protocadherin 8	0.00384457
6277	S100A6	S100 calcium binding protein A6	0.00387258
7881	KCNAB1	potassium voltage-gated channel, shaker-related subfamily, beta member 1	0.00387474
240	ALOX5	arachidonate 5-lipoxygenase	0.00395138
574037	C1orf134	chromosome 1 open reading frame 134	0.00396445
8851	CDK5R1	cyclin-dependent kinase 5, regulatory subunit 1 (p35)	0.0040637
5034	P4HB	prolyl 4-hydroxylase, beta polypeptide	0.0040887
55845	C3orf10	chromosome 3 open reading frame 10	0.00418454
23493	HEY2	hairy/enhancer-of-split related with YRPW motif 2	0.00429409
4088	SMAD3	SMAD family member 3	0.00435932
771	CA12	carbonic anhydrase XII	0.00442876
84898	PLXDC2	plexin domain containing 2	0.00447482
10409	BASP1	brain abundant, membrane attached signal protein 1	0.00458223
84163	GTF2IRD2	GTF2I repeat domain containing 2	0.00459953
7113	TMPRSS2	transmembrane protease, serine 2	0.00464899
2000	ELF4	E74-like factor 4 (ets domain transcription factor)	0.00470379
100505876	LOC100505876	hypothetical LOC100505876	0.00472128
6142	RPL18A	ribosomal protein L18a	0.00472572
2639	GCDH	glutaryl-CoA dehydrogenase	0.00473615
534	ATP6V1G2	ATPase, H+ transporting, lysosomal 13kDa, V1 subunit G2	0.0047639
399491	LOC399491	GPS, PLAT and transmembrane domain-containing protein	0.00499897
139065	SLITRK4	SLIT and NTRK-like family, member 4	0.00514473
157567	ANKRD46	ankyrin repeat domain 46	0.00523536
7532	YWHAG	tyrosine 3-monooxygenase/tryptophan 5-monooxygenase activation protein, gamma polypeptide	0.005365
4591	TRIM37	tripartite motif containing 37	0.00542876
814	CAMK4	calcium/calmodulin-dependent protein kinase IV	0.00543296
10855	HPSE	heparanase	0.00545111
400120	C13orf36	chromosome 13 open reading frame 36	0.00545644
3052	HCCS	holocytochrome c synthase	0.00552026
127829	ARL8A	ADP-ribosylation factor-like 8A	0.00555587
55207	ARL8B	ADP-ribosylation factor-like 8B	0.00557416
79651	RHBDF2	rhomboid 5 homolog 2 (Drosophila)	0.00558138
200734	SPRED2	sprouty-related, EVH1 domain containing 2	0.0055865
3717	JAK2	Janus kinase 2	0.00558787
604	BCL6	B-cell CLL/lymphoma 6	0.00560574
63982	ANO3	anoctamin 3	0.00561275
23564	DDAH2	dimethylarginine dimethylaminohydrolase 2	0.00586153
29995	LMCD1	LIM and cysteine-rich domains 1	0.00586267
83707	TRPT1	tRNA phosphotransferase 1	0.00588409
57619	SHROOM3	shroom family member 3	0.00588896
148281	SYT6	synaptotagmin VI	0.00589179
51606	ATP6V1H	ATPase, H+ transporting, lysosomal 50/57kDa, V1 subunit H	0.00593372
4939	OAS2	2'-5'-oligoadenylate synthetase 2, 69/71kDa	0.00596565
7450	VWF	von Willebrand factor	0.00598493
407738	FAM19A1	family with sequence similarity 19 (chemokine (C-C motif)-like), member A1	0.00599384
23030	KDM4B	lysine (K)-specific demethylase 4B	0.00599438
7789	ZXDA	zinc finger, X-linked, duplicated A	0.00601839
140883	ZNF280B	zinc finger protein 280B	0.0060236
8543	LMO4	LIM domain only 4	0.00616276
140834	C20orf62	chromosome 20 open reading frame 62	0.00616795
6237	RRAS	related RAS viral (r-ras) oncogene homolog	0.00617183
440823	MIAT	myocardial infarction associated transcript (non-protein coding)	0.00618115
340542	BEX5	brain expressed, X-linked 5	0.00618776
6319	SCD	stearoyl-CoA desaturase (delta-9-desaturase)	0.00620332
60491	NIF3L1	NIF3 NGG1 interacting factor 3-like 1 (S. pombe)	0.00621007
712	C1QA	complement component 1, q subcomponent, A chain	0.00622894
4293	MAP3K9	mitogen-activated protein kinase kinase kinase 9	0.00629019
7754	ZNF204P	zinc finger protein 204, pseudogene	0.00629676
2151	F2RL2	coagulation factor II (thrombin) receptor-like 2	0.00633108
6141	RPL18	ribosomal protein L18	0.00635006
84707	BEX2	brain expressed X-linked 2	0.00639496
10201	NME6	non-metastatic cells 6, protein expressed in (nucleoside-diphosphate kinase)	0.00642266
3429	IFI27	interferon, alpha-inducible protein 27	0.00652327
8942	KYNU	kynureninase	0.00656514
6853	SYN1	synapsin I	0.00663606
339044	PKD1P1	polycystic kidney disease 1 (autosomal dominant) pseudogene 1	0.00675079
84674	CARD6	caspase recruitment domain family, member 6	0.00676395
577	BAI3	brain-specific angiogenesis inhibitor 3	0.00679995
735301	SNHG9	small nucleolar RNA host gene 9 (non-protein coding)	0.0068142
1634	DCN	decorin	0.00683407
55176	SEC61A2	Sec61 alpha 2 subunit (S. cerevisiae)	0.00687109
140823	ROMO1	reactive oxygen species modulator 1	0.00688781
85300	ATCAY	ataxia, cerebellar, Cayman type	0.00696165
57709	SLC7A14	solute carrier family 7 (cationic amino acid transporter, y+ system), member 14	0.00696486
6391	SDHC	succinate dehydrogenase complex, subunit C, integral membrane protein, 15kDa	0.00702494
23362	PSD3	pleckstrin and Sec7 domain containing 3	0.00715693
93185	IGSF8	immunoglobulin superfamily, member 8	0.00726457
1131	CHRM3	cholinergic receptor, muscarinic 3	0.00726924
26052	DNM3	dynamin 3	0.00727316
9515	STXBP5L	syntaxin binding protein 5-like	0.00727847
10824	EPAG	early lymphoid activation protein	0.00728998
22924	MAPRE3	microtubule-associated protein, RP/EB family, member 3	0.00730904
81849	ST6GALNAC5	ST6 (alpha-N-acetyl-neuraminyl-2,3-beta-galactosyl-1,3)-N-acetylgalactosaminide alpha-2,6-sialyltransferase 5	0.00743899
6158	RPL28	ribosomal protein L28	0.00747511
23592	LEMD3	LEM domain containing 3	0.00749225
25907	TMEM158	transmembrane protein 158 (gene/pseudogene)	0.00757918
9791	PTDSS1	phosphatidylserine synthase 1	0.00760477
10870	HCST	hematopoietic cell signal transducer	0.00761533
6001	RGS10	regulator of G-protein signaling 10	0.00761648
6330	SCN4B	sodium channel, voltage-gated, type IV, beta	0.00762437
2903	GRIN2A	glutamate receptor, ionotropic, N-methyl D-aspartate 2A	0.00764384
63908	NAPB	N-ethylmaleimide-sensitive factor attachment protein, beta	0.00765476
83700	JAM3	junctional adhesion molecule 3	0.00766834
10472	ZNF238	zinc finger protein 238	0.0076717
65062	ALS2CR4	amyotrophic lateral sclerosis 2 (juvenile) chromosome region, candidate 4	0.00773109
3796	KIF2A	kinesin heavy chain member 2A	0.00776675
79786	KLHL36	kelch-like 36 (Drosophila)	0.0077933
25937	WWTR1	WW domain containing transcription regulator 1	0.00782163
87	ACTN1	actinin, alpha 1	0.00782383
5796	PTPRK	protein tyrosine phosphatase, receptor type, K	0.00783281
6515	SLC2A3	solute carrier family 2 (facilitated glucose transporter), member 3	0.00785856
51719	CAB39	calcium binding protein 39	0.00786585
5217	PFN2	profilin 2	0.00797014
1632	ECI1	enoyl-CoA delta isomerase 1	0.00798643
3384	ICAM2	intercellular adhesion molecule 2	0.00802544
262	AMD1	adenosylmethionine decarboxylase 1	0.00804461
90634	N4BP2L1	NEDD4 binding protein 2-like 1	0.00815041
1290	COL5A2	collagen, type V, alpha 2	0.008162
6232	RPS27	ribosomal protein S27	0.008301
493	ATP2B4	ATPase, Ca++ transporting, plasma membrane 4	0.00833508
80258	EFHC2	EF-hand domain (C-terminal) containing 2	0.00836515
4176	MCM7	minichromosome maintenance complex component 7	0.00836848
5175	PECAM1	platelet/endothelial cell adhesion molecule	0.00838352
3612	IMPA1	inositol(myo)-1(or 4)-monophosphatase 1	0.00838559
253782	LASS6	LAG1 homolog, ceramide synthase 6	0.0083882
4674	NAP1L2	nucleosome assembly protein 1-like 2	0.00842571
4747	NEFL	neurofilament, light polypeptide	0.00847343
23608	MKRN1	makorin ring finger protein 1	0.00855118
54436	SH3TC1	SH3 domain and tetratricopeptide repeats 1	0.00856399
4345	CD200	CD200 molecule	0.00862525
100129196	LOC100129196	hypothetical LOC100129196	0.0086313
84525	HOPX	HOP homeobox	0.0086321
3981	LIG4	ligase IV, DNA, ATP-dependent	0.00869034
10169	SERF2	small EDRK-rich factor 2	0.0087014
114795	TMEM132B	transmembrane protein 132B	0.00872732
11043	MID2	midline 2	0.00877622
4190	MDH1	malate dehydrogenase 1, NAD (soluble)	0.00883741
2549	GAB1	GRB2-associated binding protein 1	0.00884011
55790	CSGALNACT1	chondroitin sulfate N-acetylgalactosaminyltransferase 1	0.00885683
25796	PGLS	6-phosphogluconolactonase	0.00888735
56899	ANKS1B	ankyrin repeat and sterile alpha motif domain containing 1B	0.00889895
83746	L3MBTL2	l(3)mbt-like 2 (Drosophila)	0.00892016
7045	TGFBI	transforming growth factor, beta-induced, 68kDa	0.0089606
201895	C4orf34	chromosome 4 open reading frame 34	0.00898254
780	DDR1	discoidin domain receptor tyrosine kinase 1	0.00898841
65009	NDRG4	NDRG family member 4	0.00905355
10906	TRAFD1	TRAF-type zinc finger domain containing 1	0.00906147
8632	DNAH17	dynein, axonemal, heavy chain 17	0.00908794
9607	CARTPT	CART prepropeptide	0.00910683
53335	BCL11A	B-cell CLL/lymphoma 11A (zinc finger protein)	0.00913003
84969	TOX2	TOX high mobility group box family member 2	0.00914509
1780	DYNC1I1	dynein, cytoplasmic 1, intermediate chain 1	0.00920858
147670	LOC147670	hypothetical protein LOC147670	0.00924578
55799	CACNA2D3	calcium channel, voltage-dependent, alpha 2/delta subunit 3	0.0092741
2258	FGF13	fibroblast growth factor 13	0.00932736
284119	PTRF	polymerase I and transcript release factor	0.00934894
7468	WHSC1	Wolf-Hirschhorn syndrome candidate 1	0.00946857
55778	ZNF839	zinc finger protein 839	0.00947214
81831	NETO2	neuropilin (NRP) and tolloid (TLL)-like 2	0.00961149
157	ADRBK2	adrenergic, beta, receptor kinase 2	0.00965136
9378	NRXN1	neurexin 1	0.0096805
84937	ZNRF1	zinc and ring finger 1	0.00970395
29114	TAGLN3	transgelin 3	0.00971909
4741	NEFM	neurofilament, medium polypeptide	0.00974335
7357	UGCG	UDP-glucose ceramide glucosyltransferase	0.00975294
23167	EFR3A	EFR3 homolog A (S. cerevisiae)	0.00979375
27018	NGFRAP1	nerve growth factor receptor (TNFRSF16) associated protein 1	0.00981394
9334	B4GALT5	UDP-Gal:betaGlcNAc beta 1,4- galactosyltransferase, polypeptide 5	0.00984247
3113	HLA-DPA1	major histocompatibility complex, class II, DP alpha 1	0.00987283
9079	LDB2	LIM domain binding 2	0.00991484
1258	CNGB1	cyclic nucleotide gated channel beta 1	0.00991591
3316	HSPB2	heat shock 27kDa protein 2	0.00991967
6461	SHB	Src homology 2 domain containing adaptor protein B	0.00996402
114134	SLC2A13	solute carrier family 2 (facilitated glucose transporter), member 13	0.0099947
